# Supplementary material for: Life History of the Giant Looper Moth Ascotis selenaria (Lepidoptera: Geometridae) in Eucalyptus Plantations and the Effect of Adult Mating Age on Fecundity
Source: Biology (Basel). 2025 Dec 13;14(12):1780. doi: 10.3390/biology14121780 (PMC12730433; doi:10.3390/biology14121780)
Supplement: Supplementary file 1 [file biology-14-01780-s001.zip]

Archive with 3 entries (3 files):
- Figure Legends.pdf
- Figure S1.png
- Figure S2.png
